# Supplementary material for: Early expression of osteopontin glycoprotein on the ocular surface and in tear fluid contributes to ocular surface diseases in type 2 diabetic mice
Source: PLoS One. 2024 Oct 31;19(10):e0313027. doi: 10.1371/journal.pone.0313027 (PMC11527294; doi:10.1371/journal.pone.0313027)
Supplement: S1 Table — (XLSX) [file pone.0313027.s002.xlsx]

## Sheet: Sheet1
	Blood										Cornea + Conjunctiva
	Wild-type					db/db					Wild-type					db/db
4 Weeks	187	159	187	169	176	225	234	223	287	241	147	169	187	179	186	225	234	223	227	241
8 Weeks	198	205	246	167	202	555	518	738	515	545	208	185	186	227	212	425	498	548	585	545
13 Weeks	216	186	197	154	215	615	432	655	643	614	216	190	227	214	225	605	612	625	633	624
21 Weeks	208	195	206	230	225	775	808	718	698	798	238	185	236	230	285	775	808	718	798	748
