# Supplementary material for: Early expression of osteopontin glycoprotein on the ocular surface and in tear fluid contributes to ocular surface diseases in type 2 diabetic mice
Source: PLoS One. 2024 Oct 31;19(10):e0313027. doi: 10.1371/journal.pone.0313027 (PMC11527294; doi:10.1371/journal.pone.0313027)
Supplement: S2 Table — (XLSX) [file pone.0313027.s003.xlsx]

## Sheet: Sheet1
		WT Naïve			WT HFD + Vehicle			WT HFD + STZ
2 Weeks	SPP1	136	128	157	165	157	166	287	279	268
	IL-6	106	118	137	135	127	146	187	179	168
	TNF-A	116	128	137	115	127	106	147	139	148
6 Weeks	SPP1	118	132	125	151	145	217	325	334	323
	IL-6	117	139	127	147	126	148	208	215	171
	TNF-A	127	129	117	147	136	138	158	145	171
10 Weeks	SPP1	128	135	139	274	266	276	455	508	518
	IL-6	118	132	125	181	195	217	225	234	223
	TNF-A	116	118	127	155	167	156	167	189	158
	MMP-9	126	118	137	115	137	126	147	239	258
16 Weeks	SPP1	128	114	138	295	284	303	525	518	538
	IL-6	128	114	138	195	184	203	325	318	338
	TNF-A	118	124	118	295	284	303	525	518	538
	MMP-9	106	118	137	245	257	236	387	379	368
		OPN-/-_Naïve			OPN-/-_HFD + Vehicle			OPN-/-_HFD + STZ
2 Weeks	IL-6	116	128	117	125	147	126	147	139	128
	TNF-α	116	118	127	115	127	106	137	119	108
6 Weeks	IL-6	127	119	127	117	126	148	148	135	151
	TNF-α	137	129	117	127	136	138	158	145	121
10 Weeks	IL-6	128	132	125	161	175	207	225	234	223
	TNF-α	116	118	127	135	147	136	227	249	258
	MMP-9	126	118	137	115	137	126	247	139	178
16 Weeks	IL-6	128	114	138	165	134	153	185	208	218
	TNF-α	118	124	118	195	204	203	325	318	338
	MMP-9	146	118	137	215	227	236	287	279	268
